# Supplementary material for: Unlocking the function promiscuity of old yellow enzyme to catalyze asymmetric Morita-Baylis-Hillman reaction
Source: Nat Commun. 2024 Jul 9;15:5737. doi: 10.1038/s41467-024-50141-2 (PMC11233575; doi:10.1038/s41467-024-50141-2)
Supplement: Supplementary file 4 — Supplementary Data 1 [file 41467_2024_50141_MOESM4_ESM.xls]

## Sheet: Supplementary Data 1
Supplementary Data 1. Primers, amino acid of key enzymes and the DNA sequences of their encoding genes used in this study.
Primers used in this study.
Q102A F	GCGATTGGCATTGCGCTGGCG
Q102A R	CGCATGCGCCAGCGCAATGCC
R215A F	CCGCTGTTTGTGGCGATTAGC
R215A R	GCTCGCGCTAATCGCCACAAA
R308A F	GTGTTTCTGGGCGCGGAACTG
R308A R	GCGCAGCAGTTCCGCGCCCAG
Y169F F	GCGGCGCATGGCTTTCTGATT
Y169F R	TTCGTTAATCAGAAAGCCATG
M25W F	GTGATGAGCCCGTGGTGCATG
M25W R	GCTATACATGCACCACGGGCT
C26W F	ATGAGCCCGATGTGGATGTAT
C26W R	GCAGCTATACATCCACATCGG
Y28W F	CCGATGTGCATGTGGAGCTGC
Y28W R	GGTATCGCAGCTCCACATGCA
E59W F	CTGATTATTGTGTGGGCGACC
E59W R	CACGCCGGTCGCCCACACAAT
A60W F	ATTATTGTGGAATGGACCGGC
A60W R	GGTCACGCCGGTCCATTCCAC
T61W F	ATTGTGGAAGCGTGGGGCGTG
T61W R	CGGGGTCACGCCCCACGCTTC
G62W F	GTGGAAGCGACCTGGGTGACC
G62W R	TTGCGGGGTCACCCAGGTCGC
V63W F	GAAGCGACCGGCTGGACCCCG
V63W R	GCCTTGCGGGGTCCAGCCGGT
I69W F	CCGCAAGGCCGCTGGAGCGAA
I69W R	ATCGCGTTCGCTCCAGCGGCC
I76W F	CGCGATCTGGGCTGGTGGAGC
I76W R	ATCATCGCTCCACCAGCCCAG
A104W F	GGCATTGCGCTGTGGCATGCG
A104W R	GCGGCCCGCATGCCACAGCGC
D247W F	GTGGATCTGGTGTGGGTGAGC
D247W R	GCCGCTGCTCACCCACACCAG
S249W F	CTGGTGGATGTGTGGAGCGGC
S249W R	AATCGCGCCGCTCCACACATC
S250W F	GTGGATGTGAGCTGGGGCGCG
S250W R	CACAATCGCGCCCCAGCTCAC
Y264W F	GTGTATCCGGGCTGGCAAGTG
Y264W R	AAACGGCACTTGCCAGCCCGG
Q265W F	TATCCGGGCTATTGGGTGCCG
Q265W R	CGCAAACGGCACCCAATAGCC
V283W F	CCGACCGGCGCCTGGGGCTTA
V283W R	CGTAATTAAGCCCCAGGCGCC
G284W F	ACCGGCGCCGTGTGGTTAATT
G284W R	GCTCGTAATTAACCACACGGC
L285W F	GGCGCCGTGGGCTGGATTACG
L285W R	GCCGCTCGTAATCCAGCCCAC
P24A F	ATGAGCGCAATGTGCATGTAT
P24A R	ATACATGCACATTGCGCTCAT
M25A F	AGCGCGGCATGCATGTATAGC
M25A R	CATGCATGCCGCGCTCATCAC
E59A F	ATTGTGGCAGCGACCGGCGTG
E59A R	GGTCGCTGCCACAATAATCAG
I69A F	GGCCGCGCAAGCGAACGCGAT
I69A R	GTTCGCTTGCGCGGCCTTGCG
W104A F	GCGCTGGCACATGCGGGCCGC
W104A R	CGCATGTGCCAGCGCAATGCC
D247A F	CTGGTGGCAGTGAGCAGCGGC
D247A R	GCTCACTGCCACCAGATCCAC
S249A F	GCAGTGGCAAGCGGCGCGATT
S249A R	GCCGCTTGCCACATCCACCAG
S250A F	GTGAGCGCAGGCGCGATTGTG
S250A R	CGCGCCTGCGCTCACATCCAC
Q265A F	GGCTATGCAGTGCCGTTTGCG
Q265A R	CGGCACTGCATAGCCCGGATA
V283A F	GGCGCCGCAGGCTTAATTACG
V283A R	TAAGCCTGCGGCGCCGGTCGG
F305A F	CTGGTGGCACTGGGCGCGGAA
F305A R	GCCCAGTGCCACCAGATCCGC
S23A F	CGCATTGTGATGGCGCCGATG
S23A R	CATGCACATCGGCGCCATCAC
E59G F	CTGATTATTGTGGGCGCGACC
E59G R	CACGCCGGTCGCGCCCACAAT
E59L F	CTGATTATTGTGCTGGCGACC
E59L R	CACGCCGGTCGCCAGCACAAT
E59M F	CTGATTATTGTGATGGCGACC
E59M R	CACGCCGGTCGCCATCACAAT
E59W F	CTGATTATTGTGTGGGCGACC
E59W R	CACGCCGGTCGCCCACACAAT
E59V F	CTGATTATTGTGGTGGCGACC
E59V R	CACGCCGGTCGCCACCACAAT
E59S F	CTGATTATTGTGAGCGCGACC
E59S R	CACGCCGGTCGCGCTCACAAT
E59T F	CTGATTATTGTGACCGCGACC
E59T R	CACGCCGGTCGCGGTCACAAT
E59C F	CTGATTATTGTGTGCGCGACC
E59C R	CACGCCGGTCGCGCACACAAT
E59N F	CTGATTATTGTGAACGCGACC
E59N R	CACGCCGGTCGCGTTCACAAT
E59Q F	CTGATTATTGTGCAAGCGACC
E59Q R	CACGCCGGTCGCTTGCACAAT
E59D F	CTGATTATTGTGGATGCGACC
E59D R	CACGCCGGTCGCATCCACAAT
E59P F	CTGATTATTGTGCCGGCGACC
E59P R	CACGCCGGTCGCCGGCACAAT
E59K F	CTGATTATTGTGAAAGCGACC
E59K R	CACGCCGGTCGCTTTCACAAT
E59R F	CTGATTATTGTGCGCGCGACC
E59R R	CACGCCGGTCGCGCGCACAAT
E59I F	CTGATTATTGTGATTGCGACC
E59I R	CACGCCGGTCGCAATCACAAT
E59F F	CTGATTATTGTGTTTGCGACC
E59F R	CACGCCGGTCGCAAACACAAT
E59Y F	CTGATTATTGTGTATGCGACC
E59Y R	CACGCCGGTCGCATACACAAT
E59H F	CTGATTATTGTGCATGCGACC
E59H R	CACGCCGGTCGCATGCACAAT
H164G F	GTGATTGAAATTGGCGCGGCG
H164G R	GCCATGCGCCGCGCCAATTTC
H164L F	GTGATTGAAATTCTGGCGGCG
H164L R	GCCATGCGCCGCCAGAATTTC
H164M F	GTGATTGAAATTATGGCGGCG
H164M R	GCCATGCGCCGCCATAATTTC
H164W F	GTGATTGAAATTTGGGCGGCG
H164W R	GCCATGCGCCGCCCAAATTTC
H164V F	GTGATTGAAATTGTGGCGGCG
H164V R	GCCATGCGCCGCCACAATTTC
H164S F	GTGATTGAAATTAGCGCGGCG
H164S R	GCCATGCGCCGCGCTAATTTC
H164T F	GTGATTGAAATTACCGCGGCG
H164T R	GCCATGCGCCGCGGTAATTTC
H164C F	GTGATTGAAATTTGCGCGGCG
H164C R	GCCATGCGCCGCGCAAATTTC
H164N F	GTGATTGAAATTAACGCGGCG
H164N R	GCCATGCGCCGCGTTAATTTC
H164Q F	GTGATTGAAATTCAAGCGGCG
H164Q R	GCCATGCGCCGCTTGAATTTC
H164D F	GTGATTGAAATTGATGCGGCG
H164D R	GCCATGCGCCGCATCAATTTC
H164P F	GTGATTGAAATTCCGGCGGCG
H164P R	GCCATGCGCCGCCGGAATTTC
H164K F	GTGATTGAAATTAAAGCGGCG
H164K R	GCCATGCGCCGCTTTAATTTC
H164R F	GTGATTGAAATTCGCGCGGCG
H164R R	GCCATGCGCCGCGCGAATTTC
H164I F	GTGATTGAAATTATTGCGGCG
H164I R	GCCATGCGCCGCAATAATTTC
H164F F	GTGATTGAAATTTTTGCGGCG
H164F R	GCCATGCGCCGCAAAAATTTC
H164Y F	GTGATTGAAATTTATGCGGCG
H164Y R	GCCATGCGCCGCATAAATTTC
H164E F	GTGATTGAAATTGAAGCGGCG
H164E R	GCCATGCGCCGCTTCAATTTC
167A F 2	ATTCATGCGGCGGCGGGCTTT
167A R 2	AATCAGAAAGCCCGCCGCCGC
167W F 2	ATTCATGCGGCGTGGGGCTTT
167W R 2	AATCAGAAAGCCCCACGCCGC
167D F 2	ATTCATGCGGCGGATGGCTTT
167D R 2	AATCAGAAAGCCATCCGCCGC
167F F 2	ATTCATGCGGCGTTTGGCTTT
167F R 2	AATCAGAAAGCCAAACGCCGC
167P F 2	ATTCATGCGGCGCCGGGCTTT
167P R 2	AATCAGAAAGCCCGGCGCCGC
167G F 2	ATTCATGCGGCGGGCGGCTTT
167G R 2	AATCAGAAAGCCGCCCGCCGC
167V F 2	ATTCATGCGGCGGTGGGCTTT
167V R 2	AATCAGAAAGCCCACCGCCGC
167L F 2	ATTCATGCGGCGCTGGGCTTT
167L R 2	AATCAGAAAGCCCAGCGCCGC
167I F 2	ATTCATGCGGCGATTGGCTTT
167I R 2	AATCAGAAAGCCAATCGCCGC
167M F 2	ATTCATGCGGCGATGGGCTTT
167M R 2	AATCAGAAAGCCCATCGCCGC
167S F 2	ATTCATGCGGCGAGCGGCTTT
167S R 2	AATCAGAAAGCCGCTCGCCGC
167T F 2	ATTCATGCGGCGACCGGCTTT
167T R 2	AATCAGAAAGCCGGTCGCCGC
167C F 2	ATTCATGCGGCGTGCGGCTTT
167C R 2	AATCAGAAAGCCGCACGCCGC
167Y F 2	ATTCATGCGGCGTATGGCTTT
167Y R 2	AATCAGAAAGCCATACGCCGC
167N F 2	ATTCATGCGGCGAACGGCTTT
167N R 2	AATCAGAAAGCCGTTCGCCGC
167Q F 2	ATTCATGCGGCGCAGGGCTTT
167Q R 2	AATCAGAAAGCCCTGCGCCGC
167E F 2	ATTCATGCGGCGGAAGGCTTT
167E R 2	AATCAGAAAGCCTTCCGCCGC
167K F 2	ATTCATGCGGCGAAAGGCTTT
167K R 2	AATCAGAAAGCCTTTCGCCGC
167R F 2	ATTCATGCGGCGCGCGGCTTT
167R R 2	AATCAGAAAGCCGCGCGCCGC
D247G F	GTGGATCTGGTGGGCGTGAGC
D247G R	GCCGCTGCTCACGCCCACCAG
D247V F	GTGGATCTGGTGGTGGTGAGC
D247V R	GCCGCTGCTCACCACCACCAG
D247L F	GTGGATCTGGTGCTGGTGAGC
D247L R	GCCGCTGCTCACCAGCACCAG
D247M F	GTGGATCTGGTGATGGTGAGC
D247M R	GCCGCTGCTCACCATCACCAG
D247W F	GTGGATCTGGTGTGGGTGAGC
D247W R	GCCGCTGCTCACCCACACCAG
D247P F	GTGGATCTGGTGCCGGTGAGC
D247P R	GCCGCTGCTCACCGGCACCAG
D247S F	GTGGATCTGGTGAGCGTGAGC
D247S R	GCCGCTGCTCACGCTCACCAG
D247T F	GTGGATCTGGTGACCGTGAGC
D247T R	GCCGCTGCTCACGGTCACCAG
D247C F	GTGGATCTGGTGTGCGTGAGC
D247C R	GCCGCTGCTCACGCACACCAG
D247N F	GTGGATCTGGTGAACGTGAGC
D247N R	GCCGCTGCTCACGTTCACCAG
D247Q F	GTGGATCTGGTGCAAGTGAGC
D247Q R	GCCGCTGCTCACTTGCACCAG
D247D F	GTGGATCTGGTGGATGTGAGC
D247D R	GCCGCTGCTCACATCCACCAG
D247E F	GTGGATCTGGTGGAAGTGAGC
D247E R	GCCGCTGCTCACTTCCACCAG
D247K F	GTGGATCTGGTGAAAGTGAGC
D247K R	GCCGCTGCTCACTTTCACCAG
D247R F	GTGGATCTGGTGCGCGTGAGC
D247R R	GCCGCTGCTCACGCGCACCAG
D247F F	GTGGATCTGGTGTTTGTGAGC
D247F R	GCCGCTGCTCACAAACACCAG
D247Y F	GTGGATCTGGTGTATGTGAGC
D247Y R	GCCGCTGCTCACATACACCAG
D247I F	GTGGATCTGGTGATTGTGAGC
D247I R	GCCGCTGCTCACAATCACCAG
A104G F	GGCATTGCGCTGggcCATGCG
A104G R	GCGGCCCGCATGgccCAGCGC
A104V F	GGCATTGCGCTGgtgCATGCG
A104V R	GCGGCCCGCATGcacCAGCGC
A104L F	GGCATTGCGCTGctgCATGCG
A104L R	GCGGCCCGCATGcagCAGCGC
A104M F	GGCATTGCGCTGatgCATGCG
A104M R	GCGGCCCGCATGcatCAGCGC
A104W F	GGCATTGCGCTGtggCATGCG
A104W R	GCGGCCCGCATGccaCAGCGC
A104P F	GGCATTGCGCTGccgCATGCG
A104P R	GCGGCCCGCATGcggCAGCGC
A104K F	GGCATTGCGCTGaaaCATGCG
A104K R	GCGGCCCGCATGtttCAGCGC
A104T F	GGCATTGCGCTGaccCATGCG
A104T R	GCGGCCCGCATGggtCAGCGC
A104C F	GGCATTGCGCTGtgcCATGCG
A104C R	GCGGCCCGCATGgcaCAGCGC
A104N F	GGCATTGCGCTGaacCATGCG
A104N R	GCGGCCCGCATGgttCAGCGC
A104Q F	GGCATTGCGCTGcaaCATGCG
A104Q R	GCGGCCCGCATGttgCAGCGC
A104D F	GGCATTGCGCTGgatCATGCG
A104D R	GCGGCCCGCATGatcCAGCGC
A104E F	GGCATTGCGCTGgaaCATGCG
A104E R	GCGGCCCGCATGttcCAGCGC
A104S F	GGCATTGCGCTGagcCATGCG
A104S R	GCGGCCCGCATGgctCAGCGC
A104R F	GGCATTGCGCTGcgcCATGCG
A104R R	GCGGCCCGCATGgcgCAGCGC
A104F F	GGCATTGCGCTGtttCATGCG
A104F R	GCGGCCCGCATGaaaCAGCGC
A104Y F	GGCATTGCGCTGtatCATGCG
A104Y R	GCGGCCCGCATGataCAGCGC
A104I F	GGCATTGCGCTGattCATGCG
A104I R	GCGGCCCGCATGaatCAGCGC
Amino acid of key enzymes and the DNA sequences of their encoding genes used in this study.
GkOYE
	Amino acid sequences: MNTMLFSPYTIRGLTLKNRIVMSPMCMYSCDTKDGAVRTWHKIHYPARAVGQVGLIIVEATGVTPQGRISERDLGIWSDDHIAGLRELVGLVKEHGAAIGIQLAHAGRKSQVPGEIIAPSAVPFDDSSPTPKEMTKADIEETVQAFQNGARRAKEAGFDVIEIHAAHGYLINEFLSPLSNRRQDEYGGSPENRYRFLGEVIDAVREVWDGPLFVRISASDYHPDGLTAKDYVPYAKRMKEQGVDLVDVSSGAIVPARMNVYPGYQVPFAELIRREADIPTGAVGLITSGWQAEEILQNGRADLVFLGRELLRNPYWPYAAARELGAKISAPVQYERGWRFSAWSHPQFEK The underscored segments d…
	DNA sequences:
	ATGAACACCATGCTGTTTAGCCCGTATACCATTCGCGGCCTGACCCTGAAAAACCGCATTGTGATGAGCCCGATGTGCATGTATAGCTGCGATACCAAAGATGGCGCGGTGCGCACCTGGCATAAAATTCATTATCCGGCGCGCGCGGTGGGCCAAGTGGGCCTGATTATTGTGGAAGCGACCGGCGTGACCCCGCAAGGCCGCATTAGCGAACGCGATCTGGGCATTTGGAGCGATGATCATATTGCGGGCCTGCGCGAACTGGTGGGCCTGGTGAAAGAACATGGCGCGGCGATTGGCATTCAGCTGGCGCATGCGGGCCGCAAAAGCCAAGTGCCGGGCGAAATTATTGCGCCGAGCGCGGTGCCGTTTGATGATAGCAGCCCGACCCCGAAAGAA…
XenA
	Amino acid sequences:
	MSALFEPYTLKDVTLRNRIAIPPMCQYMAEDGLINDWHQVHYASMARGGAGLLVVEATAVAPEGRITPGCAGIWSDAHAQAFVPVVQAIKAAGSVPGIQIAHAGRKASANRPWEGDDHIGADDARGWETIAPSAIAFGAHLPNVPRAMTLDDIARVKQDFVDAARRARDAGFEWIELHFAHGYLGQSFFSEHSNKRTDAYGGSFDNRSRFLLETLAAVREVWPENLPLTARFGVLEYDGRDEQTLEESIELARRFKAGGLDLLSVSVGFTIPETNIPWGPAFMGPIAERVRREAKLPVTSAWGFGTPQLAEAALQANQLDLVSVGRAHLADPHWAYFAAKELGVEKASWTLPAPYAHWLESAWSHPQFEK
	DNA sequences:
	ATGTCAGCGTTGTTCGAACCATACAGCCTTAAAGACGTGACCTTACGCAATCGTATTGCCATTCCGCCAATGTGCCAGTACATGGCCGAGGATGGTATGATCAACGACTGGCATCATGTACATTTGGCCGGGCTTGCCCGTGGTGGGGCAGGTCTTCTTGTAGTTGAGGCTACAGCCGTCGCGCCGGAAGGACGTATCACTCCGGGGTGTGCGGGTATTTGGTCCGACGCTCACGCACAGGCCTTTGTCCCCGTGGTTCAAGCGATTAAAGCTGCCGGGTCTGTCCCTGGTATCCAGATTGCACACGCAGGCCGCAAGGCCTCGGCTAATCGCCCGTGGGAAGGTGACGACCATATTGCCGCCGACGACGCACGCGGGTGGGAAACAATCGCACCGAGT…
NemA
	Amino acid sequences:
	MSSEKLYSPLKVGAITAANRIFMAPLTRLRSIEPGDIPTPLMAEYYRQRASAGLIISEATQISAQAKGYAGAPGIHSPEQIAAWKKITAGVHAENGHMAVQLWHTGRISHASLQPGGQAPVAPSALSAGTRTSLRDENGQAIRVETSMPRALELEEIPGIVNDFRQAIANAREAGFDLVELHSAHGYLLHQFLSPSSNHRTDQYGGSVENRARLVLEVVDAGIEEWGADRIGIRVSPIGTFQNTDNGPNEEADALYLIEQLGKRGIAYLHMSEPDWAGGEPYTDAFREKVRARFHGPIIGAGAYTVEKAETLIGKGLIDAVAFGRDWIANPDLVARLQRKAELNPQRAESFYGGGAEGYTDYPTLSAWSHPQFEK
	DNA sequences:
	ATGTCATCTGAAAAACTGTATTCCCCACTGAAAGTGGGCGCGATCACGGCGGCAAACCGTATTTTTATGGCACCGCTGACGCGTCTGCGCAGTATTGAACCGGGTGACATTCCTACCCCGTTGATGGCGGAATACTATCGCCAACGTGCCAGTGCCGGTTTGATTATTAGTGAAGCCACGCAAATTTCTGCCCAGGCAAAAGGATATGCAGGTGCGCCTGGCATCCATAGTCCGGAGCAAATTGCCGCATGGAAAAAAATCACCGCTGGCGTTCATGCTGAAAATGGTCATATGGCCGTGCAGCTGTGGCACACCGGACGCATTTCCTACGCCAGCCTGCAACCTGGCGGTCAGGCACCGGTAGCGCCTTCAGCACTTAGCGCGGGAACACGTACTTCT…
GluER
	Amino acid sequences:
	MPTLFDPIDFGPIHAKNRIVMSPLTRGRADKEAVPTPIMAEYYAQRASAGLIITEATGISREGLGWPFAPGIWSDAQVEAWKPIVAGVHAKGGKIVCQLWHMGRMVHSSVTGTQPVSSSATTAPGEVHTYEGKKPFEQARAIDAADISRILNDYENAARNAIRAGFDGVQIHAANGYLIDEFLRNGTNHRTDEYGGVPENRIRFLKEVTERVIAAIGADRTGVRLSPNGDTQGCIDSAPETVFVPAAKLLQDLGVAWLELREPGPNGTFGKTDQPKLSPQIRKVFLRPLVLNQDYTFEAAQTALAEGKADAIAFGRKFISNPDLPERFARGIALQPDDMKTWYSQGPEGYTDYPSATSGPNSAWSHPQFEK
	DNA sequences:
	ATGCCAACACTATTTGATCCCATAGACTTCGGACCGATCCATGCTAAGAACCGCATCGTGATGTCGCCGCTGACCCGTGGTCGTGCTGACAAAGAGGCCGTTCCGACCCCGATTATGGCAGAATACTATGCCCAACGTGCTAGCGCGGGTCTAATTATCACCGAGGCCACGGGTATTTCCAGAGAAGGCTTGGGTTGGCCATTTGCGCCAGGTATCTGGTCAGATGCGCAAGTAGAAGCGTGGAAACCGATTGTCGCAGGTGTTCACGCTAAGGGTGGTAAGATCGTTTGTCAGCTGTGGCACATGGGTCGTATGGTGCACAGCTCTGTTACCGGCACCCAGCCAGTTAGCTCCAGTGCGACGACCGCGCCTGGTGAAGTGCACACCTATGAGGGCAAG…
MR
	Amino acid sequences:
	MPDTSFSNPGLFTPLQLGSLSLPNRVIMAPLTRSRTPDSVPGRLQQIYYGQRASAGLIISEATNISPTARGYVYTPGIWTDAQEAGWKGVVEAVHAKGGRIALQLWHVGRVSHELVQPDGQQPVAPSALKAEGAECFVEFEDGTAGLHPTSTPRALETDEIPGIVEDYRQAAQRAKRAGFDMVEVHAANACLPNQFLATGTNRRTDQYGGSIENRARFPLEVVDAVAEVFGPERVGIRLTPFLELFGLTDDEPEAMAFYLAGELDRRGLAYLHFNEPDWIGGDITYPEGFREQMRQRFKGGLIYCGNYDAGRAQARLDDNTADAVAFGRPFIANPDLPERFRLGAALNEPDPSTFYGGAEVGYTDYPFLDNGHDRLGSAWSHPQFEK
	DNA sequences:
	ATGCCAGATACAAGTTTTTCAAATCCCGGACTATTCACCCCGCTGCAACTGGGCTCCCTGAGCCTGCCGAATCGCGTGATTATGGCACCGCTCACCCGTAGCCGTACCCCAGACAGCGTTCCGGGCCGTTTACAGCAAATTTACTACGGCCAGCGCGCGAGCGCGGGCCTGATTATCAGCGAAGCGACCAATATTTCGCCGACCGCACGCGGCTATGTTTATACGCCGGGCATCTGGACCGACGCACAAGAAGCAGGCTGGAAAGGTGTTGTCGAGGCGGTCCACGCGAAAGGCGGTCGGATCGCACTGCAGCTTTGGCATGTTGGCCGCGTCAGCCATGAACTGGTTCAGCCGGACGGTCAACAACCGGTTGCCCCTTCTGCGCTTAAGGCTGAGGGT…
BH32.14
	Amino acid sequences:
	MIRAVFFDSWGTLISVEGTYKVHFKIMEEVLGDYPLNPKTLLDEYEKLAREAFSNNAGKPYRPLRDILERVMRKLAEKYGFKYPENLWEISLRMAQRYGELYPEVVEVLKSLKGKYHVGVILNRDTELSTAFLDALGIKDLFDSITTSEEAGFSKPHPRIFELALKKAGVKGEKAVCVGPNPVKDAGGSKNLGMTSILLDRKGEKREFWDKADFIVSDLREVIKIVDELNGQGSLESAWSHPQFEK
	DNA sequences:
	CATATGATCCGCGCAGTGTTTTTTGACTCTTGGGGGACACTGATCTCGGTCGAGGGTACATATAAGGTTCACTTTAAAATTATGGAGGAAGTCTTGGGCGACTATCCTCTGAATCCGAAGACACTTCTGGACGAGTACGAAAAACTGGCACGCGAGGCGTTCTCTAACAATGCTGGGAAACCCTATCGTCCACTGCGCGACATTTTGGAACGCGTGATGCGCAAGTTGGCTGAGAAGTACGGGTTTAAGTACCCGGAGAATTTATGGGAAATCAGCCTTCGTATGGCACAGCGTTATGGAGAGCTGTATCCCGAGGTGGTAGAGGTACTGAAGTCCTTAAAGGGAAAGTATCACGTCGGCGTAATTCTGAATCGTGACACCGAATTATCGACGGCGTTC…
