# Supplementary material for: Unlocking the function promiscuity of old yellow enzyme to catalyze asymmetric Morita-Baylis-Hillman reaction
Source: Nat Commun. 2024 Jul 9;15:5737. doi: 10.1038/s41467-024-50141-2 (PMC11233575; doi:10.1038/s41467-024-50141-2)
Supplement: Supplementary file 7 — Source Data [file 41467_2024_50141_MOESM7_ESM.xls]

## Sheet: Fig.3
Fig. 3c
Fig. 3d
	Relative activity (%)
	Parallel 1	Parallel 2	Parallel 3
1	1.49434	1.14142	1.24174
2	1.22601	1.60228	1.24342
3	100	97.1883	99.618
4	77.8448	67.7151	66.3608
5	1.1735	2.55019	0.963502
6	1.66059	2.74269	0.601832
7	1.82976	2.71935	0.899335
8	0.904256	0.825573	0.864791
Fig. 3e
	The titer of product 3 (μM)
	Parallel 1	Parallel 2	Parallel 3
GkOYE	48.3537	47.9089	47.6449
GkOYE.7	83.6528	84.6203	85.3612
Control	9.99277	6.87426	6.90148
Fig. 3f
	Relative activity (%)
	Parallel 1	Parallel 2	Parallel 3
GkOYE	100	104.445	102.356
GkOYEY169F	1.69048	1.72795	1.69339
GkOYE.8	0.458484	0.27438	0.268892
Control	0.258324	0.235846	0.231129
Fig. 3g
	The titer of product 3 (μM)
	Parallel 1	Parallel 2	Parallel 3
GkOYE	48.3537	47.9089	47.6449
GkOYEY169F	50.2742	48.8429	49.4853
GkOYE.8	112.778	124.238	110.766
Control	9.99277	6.87426	6.90148

## Sheet: Fig.4
Fig. 4c
	Enantionmeric excess (%)
	Parallel 1	Parallel 2	Parallel 3
GkOYE.7	6	6.3	6.111
GkOYE.8	31.4	32.97	32.3106
Control	0.8	0.84	0.8232
Fig. 4e
	Relative yield of product 3 (%)
	Parallel 1	Parallel 2	Parallel 3
S23A	38.271	35.0375	36.7894
P24A	47.9396	45.3494	47.6169
M25A	68.0463	69.3384	70.0318
C26A	28.6981	27.8801	29.2741
Y28A	63.8151	66.9032	65.5651
E59A	20.7386	22.0077	22.4479
I69A	43.3918	43.1142	44.4076
K109A	38.2792	39.0459	40.9982
H164A	27.2765	25.4425	26.7146
H167A	138.674	138.382	135.614
F169A	64.7775	63.2739	64.5394
D247A	41.8351	51.6983	52.2153
S249A	79.8416	89.5806	90.4764
S250A	73.1822	69.3886	72.858
Q265A	69.9559	68.8412	69.5296
V283A	65.0779	59.2234	62.1846
F305A	81.0824	70.5691	74.0976
GkOYE.8	100	99	95.95
Control	8.63919	9.22358	9.68476
Fig. 4f
	Relative yield of product 3 (%)
	Parallel 1	Parallel 2	Parallel 3
C26A	28.6981	27.8801	28.1589
C26P	31.8952	28.4654	28.75
C26L	27.2708	26.5954	26.8613
C26K	40.7911	38.7548	39.1424
C26H	32.8412	34.3347	33.1697
C26F	24.8523	26.5744	25.1008
C26T	29.4931	31.6166	29.788
C26Q	37.6914	39.5461	39.1991
C26V	27.9421	29.4799	29.7747
C26S	31.7326	32.3373	32.6606
C26W	30.6038	37.1525	32.134
C26M	20.0309	21.6532	21.8698
C26E	18.1474	21.1539	19.0548
C26R	25.8036	32.2547	27.0937
C26G	34.0121	37.907	35.7127
C26N	34.0696	29.6671	29.9637
C26D	30.8	32.6	31.416
C26I	29.6789	32.7869	29.9757
C26Y	21.8792	21.9117	22.1308
GkOYE.8	107.074	100	101
Control	8.03356	8.57698	8.66275
Fig. 4g
	Relative yield of product 3 (%)
	Parallel 1	Parallel 2	Parallel 3
164W	61.2301	56.5045	59.3297
164L	62.2448	55.6483	58.4307
164T	107.487	102.426	105.499
164K	45.7072	45.9598	46.879
164M	128.925	119.783	125.772
164Y	95.0757	113.604	96.9772
164P	95.4102	98.0551	96.3643
164N	120.371	110.524	116.051
164E	75.4808	84.4293	76.9904
164V	89.7574	99.6735	90.655
164C	77.4834	76.5971	78.129
164F	62.5729	47.4848	49.859
164Q	93.6848	96.1536	95.5585
164I	96.3909	98.3997	97.3548
164S	106.185	93.4223	98.0935
164D	112.125	110.936	113.155
164A	49.1588	45.8535	48.1462
164G	52.1378	41.6748	43.7585
GkOYE.8	91.3375	100	93.1643
Control	7.08853	8.14639	9.80371

## Sheet: Fig.5
Fig. 5f
Yield (%)
	GkOYE.8			Control
	Parallel 1	Parallel 2	Parallel 3	Parallel 1	Parallel 2	Parallel 3
pH 6.0	2.10075	1.5959	1.62782	0.0843352	0.019132	0.0860219
pH 6.5	3.62932	2.9448	3.00369	0.115117	0.284092	0.120872
pH 7	6.94979	7.22489	7.36939	0.280682	0.273033	0.286296
pH 7.4	11.2778	12.4238	11.5033	0.573244	0.54426	0.584709
pH 8.0	22.8209	22.3614	22.8087	1.36531	1.38425	1.39262
pH 8.5	22.7051	21.1199	21.5423	1.49954	1.7745	1.52953
pH 9.0	23.5053	23.9222	24.4007	2.96364	1.71418	1.74847
pH 9.5	26.9698	26.9344	27.4731	2.1572	2.27175	2.20034
pH 10.0	31.6871	32.8661	33.5234	2.4328	2.63555	2.48146
pH11.0	58.2663	47.9873	48.9471	24.809	25.5797	25.3052

## Sheet: Fig.6
Fig. 6a
	Yield (%)
	Parallel 1	Parallel 2	Parallel 3
M25W	12.5969	13.2268	12.7229
Y28W	21.7827	22.8718	22.0005
E59W	9.41713	9.88799	9.5113
A60W	15.7711	16.5597	15.9288
G62W	47.1777	49.5366	47.6495
V63W	23.6067	24.787	23.8428
I69W	21.698	22.7829	21.915
D247W	34.9821	36.7313	35.332
S249W	25.907	27.2024	26.1661
Q265W	18.5224	19.4485	18.7076
V283W	12.0277	12.629	12.1479
G284W	23.0874	24.2417	23.3182
L285W	27.5778	28.9567	27.8536
A104W	40.4253	42.4466	40.8295
GkOYE.8	33.2788	34.9428	33.6116
Control	5.33201	5.59861	5.38533
Fig. 6b
	Yield (%)
	Parallel 1	Parallel 2	Parallel 3
169T	12.69	17.4228	13.3245
169Q	15.7733	15.1191	16.0888
169P	13.1719	16.4566	13.4353
169H	12.1549	14.0215	12.398
169A	20.1136	22.6255	20.5159
169C	15.3301	20.0988	16.2499
169W	18.2607	19.1908	18.6259
169I	15.428	18.6257	15.7366
169E	14.6268	12.7967	14.9194
169K	14.9501	9.62394	11.96
169G	21.8899	26.2045	23.2033
169M	18.3221	19.5277	18.6885
169F	18.8503	22.2119	19.2273
169S	21.6338	17.0597	21.2011
169V	17.7176	13.5609	16.6545
169L	16.614	17.1094	16.9462
169D	13.0042	12.6844	13.2643
GkOYE.7	17.0962	18.605	19.6943
Control	5.33201	5.59861	5.38533
Fig. 6d
	Yield (%)
	Parallel 1	Parallel 2	Parallel 3
GkOYE	9.65153	9.80772	9.61157
GkOYE.7	15.8705	17.0467	16.7058
GkOYE.8	26.724	27.1992	26.6552
GkOYE.9	55.5818	60.3346	59.1279
GkOYE.10	67.1045	72.4035	70.9555
GkOYE.11	77.5286	82.9634	80.2288
Fig. 6e
	Yield (%)
	Parallel 1	Parallel 2	Parallel 3
GkOYE	9.65153	9.80772	9.61157
GkOYE.7	15.8705	17.0467	16.7058
GkOYE.12	18.2607	19.1908	18.6143
GkOYE.13	61.8381	64.3663	62.757

## Sheet: Supplementary Fig.3
Supplementary Fig.3
	The titer of product (μM)
	Parallel 1	Parallel 2	Parallel 3
product 3	42.0805	41.4008	49.5684
product 4	270.769	323.265	247.045

## Sheet: Supplementary Fig.12
Supplementary Fig.12
	Yield (%)
	GkOYE.8			Control
	Parallel 1	Parallel 2	Parallel 3	Parallel 1	Parallel 2	Parallel 3
Carbonate Buffer	60.2622	59.5473	61.8883	51.941	50.7683	51.6254
Glycine-NaOH Buffer	53.5381	54.7642	53.0986	46.3153	44.8911	46.6549
PBS Buffer	33.2788	34.9428	33.6116	5.33201	5.59861	5.38533
